# Supplementary material for: Insights into the diversification of subclade IVa bHLH transcription factors in Fabaceae
Source: BMC Plant Biol. 2021 Feb 23;21:109. doi: 10.1186/s12870-021-02887-w (PMC7901066; doi:10.1186/s12870-021-02887-w)
Supplement: Supplementary file 1 — Additional file 1 Table S1. Numbering of G. max, M. truncatula, and L. japonicus bHLH genes. Table S2. List of species used for phylogenetic tree analysis of subclade IVa bHLHs. Table S3. Exon-intron organisation. Genes with additional introns in their CDSs are indicated in red. The length of these additional introns is given in brackets. Introns within the HLH domain are highlighted in yellow. Table S4. Numbers of genes in each subclade. [file 12870_2021_2887_MOESM1_ESM.xls]

## Sheet: Table S1
Table S1. Numbering of G. max, M. truncatula, and L. japonicus bHLH genes.
G. max bHLHs						L. japonicus bHLHs					M. truncatula bHLHs
Annotated in Hudson and Hudson 2015 and by Plant TFDB						Subclade	Group	Name	LjMG-20_v3.0		Subclade	Group	Name	Mt4.0
Subclade	Group	Name	Glyma1.1	Glyma2.0		IVa	group3	LjbHLH001	Lj0g3v0034169.1				MtbHLH001	Medtr3g099620.1	FR697055 (Medtr3g150170.1 )	https://doi.org/10.1111/j.1469-8137.2011.03718.x
		GmbHLH11	Glyma04g10630	Glyma.04g098400				LjbHLH002	Lj0g3v0056309.1				MtbHLH002	Medtr0007s0330.1
		GmbHLH12	Glyma06g10470	Glyma.06g100000				LjbHLH003	Lj0g3v0063509.1				MtbHLH003	Medtr0007s0380.1
		GmbHLH13	Glyma02g14290	Glyma.02g129100		IVa	group1	LjbHLH004	Lj0g3v0069559.1		IVa	group1	MtbHLH004	Medtr0011s0210.1
		GmbHLH14	Glyma01g23230	Glyma.01g093400				LjbHLH005	Lj0g3v0084249.1		IVa	group1	MtbHLH005	Medtr0011s0260.1
		GmbHLH15	Glyma16g02020	Glyma.16g017700				LjbHLH006	Lj0g3v0096699.1				MtbHLH006	Medtr0194s0050.1
		GmbHLH16	Glyma07g05500	Glyma.07g049100				LjbHLH007	Lj0g3v0099719.1		IVa	group1	MtbHLH007	Medtr0246s0020.1
		GmbHLH17	Glyma19g42520	Glyma.19g236900				LjbHLH008	Lj0g3v0105629.1		IVa	group1	MtbHLH008	Medtr0246s0050.1
		GmbHLH18	Glyma03g39990	Glyma.03g240000				LjbHLH009	Lj0g3v0121629.1		IVa	group1	MtbHLH009	Medtr0250s0040.1
		GmbHLH19	Glyma20g37550	Glyma.20g231800				LjbHLH010	Lj0g3v0123959.1				MtbHLH010	Medtr0632s0010.1
		GmbHLH20	Glyma10g29760	Glyma.10g156600				LjbHLH011	Lj0g3v0126899.1				MtbHLH011	Medtr1g017350.1
		GmbHLH21	Glyma06g35330	Glyma.01g095500				LjbHLH012	Lj0g3v0131909.1				MtbHLH012	Medtr1g018090.1
		GmbHLH22	Glyma08g36590	Glyma.08g271000				LjbHLH013	Lj0g3v0134409.1				MtbHLH013	Medtr1g019240.1
		GmbHLH23	Glyma15g11130	Glyma.15g104600		IVa	group3	LjbHLH014	Lj0g3v0140069.1				MtbHLH014	Medtr1g028470.1
		GmbHLH24	Glyma13g27880	Glyma.13g208300				LjbHLH015	Lj0g3v0141839.1				MtbHLH015	Medtr1g032600.1
		GmbHLH27	Glyma04g41710	Glyma.04g238400		IVa	group1	LjbHLH016	Lj0g3v0151119.1				MtbHLH016	Medtr1g040435.1
		GmbHLH28	Glyma06g13080	Glyma.06g125500				LjbHLH017	Lj0g3v0157999.1				MtbHLH017	Medtr1g043430.1
		GmbHLH9	Glyma02g37310	Glyma.02g210500				LjbHLH018	Lj0g3v0167589.1				MtbHLH018	Medtr1g048330.1
		GmbHLH10	Glyma14g35560	Glyma.14g178000				LjbHLH019	Lj0g3v0173869.2				MtbHLH019	Medtr1g048710.1
		GmbHLH26	Glyma13g08740	Glyma.13g040100				LjbHLH020	Lj0g3v0177679.1				MtbHLH020	Medtr1g048720.1
		GmbHLH25	Glyma14g31390	Glyma.14g160700		IVa	group1	LjbHLH021	Lj0g3v0186939.1				MtbHLH021	Medtr1g048750.1
		GmbHLH319	Glyma02g11500	Glyma.02g103200				LjbHLH022	Lj0g3v0195439.1				MtbHLH022	Medtr1g052470.1
		GmbHLH301	Glyma04g35380	Glyma.04g182600				LjbHLH023	Lj0g3v0202299.1				MtbHLH023	Medtr1g056700.1
		GmbHLH302	Glyma06g19490	Glyma.U035800				LjbHLH024	Lj0g3v0202329.1				MtbHLH024	Medtr1g059270.1
		GmbHLH303	Glyma17g09810	Glyma.17g090500				LjbHLH025	Lj0g3v0202379.2				MtbHLH025	Medtr1g060700.1
		GmbHLH307	Glyma15g08140	Glyma.15g075000				LjbHLH026	Lj0g3v0234069.2				MtbHLH026	Medtr1g069155.1
		GmbHLH308	Glyma12g12880	Glyma.12g114300				LjbHLH027	Lj0g3v0276629.1				MtbHLH027	Medtr1g070870.2
		GmbHLH309	Glyma06g44660	Glyma.06g291900				LjbHLH028	Lj0g3v0282189.1				MtbHLH028	Medtr1g072320.1
		GmbHLH304	Glyma05g02110	Glyma.05g036800				LjbHLH029	Lj0g3v0282449.1				MtbHLH029	Medtr1g072530.1
		GmbHLH300	Glyma03g28630	Glyma.03g130600				LjbHLH030	Lj0g3v0283229.1				MtbHLH030	Medtr1g077640.1
		GmbHLH311	Glyma20g29120	Glyma.20g152900				LjbHLH031	Lj0g3v0283609.3				MtbHLH031	Medtr1g080890.1
		GmbHLH314	Glyma09g27630	Glyma.09g150000		IVa	group2	LjbHLH032	Lj0g3v0292969.1				MtbHLH032	Medtr1g082480.1
		GmbHLH299	Glyma03g28610	Glyma.03g130400				LjbHLH033	Lj0g3v0299319.1				MtbHLH033	Medtr1g084980.1
		GmbHLH312	Glyma10g38630	Glyma.10g241400				LjbHLH034	Lj0g3v0305759.1				MtbHLH034	Medtr1g093750.1
		GmbHLH313	Glyma16g32620	Glyma.16g201400				LjbHLH035	Lj0g3v0307149.1				MtbHLH035	Medtr1g094085.1
		GmbHLH315	Glyma16g32610	Glyma.16g201300		IVa	group1	LjbHLH036	Lj0g3v0312929.1				MtbHLH036	Medtr1g102370.1
		GmbHLH316	Glyma09g27610	Glyma.09g149900				LjbHLH037	Lj0g3v0318189.1				MtbHLH037	Medtr1g102380.1
		GmbHLH317	Glyma10g38620	Glyma.10g241300				LjbHLH038	Lj0g3v0341529.1				MtbHLH038	Medtr1g106460.1
		GmbHLH318	Glyma20g29130	Glyma.20g153000				LjbHLH039	Lj0g3v0343449.1				MtbHLH039	Medtr1g106470.1
		GmbHLH305	Glyma13g24730	Glyma.13g178800				LjbHLH040	Lj0g3v0344429.2				MtbHLH040	Medtr1g106480.1
		GmbHLH306	Glyma07g31710	Glyma.07g197300				LjbHLH041	Lj0g3v0347479.1				MtbHLH041	Medtr1g112680.1
		GmbHLH310	Glyma12g33260	Glyma.12g205200				LjbHLH042	Lj0g3v0359189.2				MtbHLH042	Medtr1g116790.1
		GmbHLH2	Glyma08g09420	Glyma.08g089100				LjbHLH043	Lj1g3v0183020.1		IVa	group2	MtbHLH043	Medtr2g010450.1
		GmbHLH3	Glyma16g12110	Glyma.16g090900				LjbHLH044	Lj1g3v0426840.1				MtbHLH044	Medtr2g011070.1
		GmbHLH1	Glyma05g26490	Glyma.05g134400				LjbHLH045	Lj1g3v0593350.1				MtbHLH045	Medtr2g013920.1
		GmbHLH50	Glyma17g06610	Glyma.17g058600				LjbHLH046	Lj1g3v0947460.1				MtbHLH046	Medtr2g015890.2
		GmbHLH51	Glyma13g00480	Glyma.13g101100				LjbHLH047	Lj1g3v1303700.1				MtbHLH047	Medtr2g022280.1
		GmbHLH52	Glyma15g18070	Glyma.15g166800				LjbHLH048	Lj1g3v1452960.1				MtbHLH048	Medtr2g038040.1
		GmbHLH53	Glyma09g06770	Glyma.09g060200				LjbHLH049	Lj1g3v1464130.1				MtbHLH049	Medtr2g039620.1
		GmbHLH56	Glyma13g39650	Glyma.13g322100				LjbHLH050	Lj1g3v1525930.1				MtbHLH050	Medtr2g067000.1
		GmbHLH57	Glyma12g30240	Glyma.12g178500				LjbHLH051	Lj1g3v1651330.1				MtbHLH051	Medtr2g081040.1
		GmbHLH59	Glyma11g19850	Glyma.11g192800				LjbHLH052	Lj1g3v2098310.1				MtbHLH052	Medtr2g081820.1
		GmbHLH58	Glyma12g08640	Glyma.12g081200				LjbHLH053	Lj1g3v2372350.1				MtbHLH053	Medtr2g082640.1
		GmbHLH48	Glyma20g24170	Glyma.20g107500		IVa	group1	LjbHLH054	Lj1g3v2883900.1				MtbHLH054	Medtr2g084280.1
		GmbHLH49	Glyma10g42830	Glyma.10g281800				LjbHLH055	Lj1g3v3078240.1				MtbHLH055	Medtr2g089000.1
		GmbHLH55	Glyma08g39470	Glyma.08g286500				LjbHLH056	Lj1g3v3580670.1				MtbHLH056	Medtr2g089070.1
		GmbHLH38	Glyma02g38240	Glyma.02g217800				LjbHLH057	Lj1g3v3904220.1				MtbHLH057	Medtr2g090425.1
		GmbHLH39	Glyma01g02390	Glyma.01g019700				LjbHLH058	Lj1g3v4107000.1				MtbHLH058	Medtr2g090440.1
		GmbHLH40	Glyma08g37240	Glyma.08g274200				LjbHLH059	Lj1g3v4290130.2				MtbHLH059	Medtr2g090480.1
		GmbHLH41	Glyma09g33590	Glyma.09g203000				LjbHLH060	Lj1g3v4302180.1				MtbHLH060	Medtr2g090515.1
		GmbHLH42	Glyma19g27480	Glyma.19g102000				LjbHLH061	Lj1g3v4450440.1				MtbHLH061	Medtr2g091190.1
		GmbHLH43	Glyma16g05390	Glyma.16g049400				LjbHLH062	Lj1g3v4480290.1				MtbHLH062	Medtr2g098310.5
		GmbHLH44	Glyma04g37750	Glyma.04g200500				LjbHLH063	Lj1g3v4830130.1				MtbHLH063	Medtr2g100490.1
		GmbHLH45	Glyma06g17330	Glyma.06g165000				LjbHLH064	Lj1g3v4954920.1				MtbHLH064	Medtr2g101520.1
		GmbHLH46	Glyma05g38530	Glyma.05g200900				LjbHLH065	Lj2g3v0463790.1		IVa	group1	MtbHLH065	Medtr2g104490.1
		GmbHLH47	Glyma16g26290	Glyma.16g147200				LjbHLH066	Lj2g3v0473830.1		IVa	group1	MtbHLH066	Medtr2g104500.1
		GmbHLH36	Glyma06g09670	Glyma.06g092000				LjbHLH067	Lj2g3v0813500.1		IVa	group1	MtbHLH067	Medtr2g104530.1
		GmbHLH37	Glyma14g36370	Glyma.14g185100				LjbHLH068	Lj2g3v1035930.1		IVa	group1	MtbHLH068	Medtr2g104550.1
		GmbHLH35	Glyma04g09580	Glyma.04g090100				LjbHLH069	Lj2g3v1172460.1		IVa	group1	MtbHLH069	Medtr2g104560.1
		GmbHLH65	Glyma16g02690	Glyma.16g023900				LjbHLH070	Lj2g3v1193050.1		IVa	group1	MtbHLH070	Medtr2g104590.1
		GmbHLH66	Glyma07g06090	Glyma.07g055200				LjbHLH071	Lj2g3v1200030.1		IVa	group1	MtbHLH071	Medtr2g104650.1	TSAR3 (Ribeiro et al. 2020)
		GmbHLH67	Glyma19g44570	Glyma.19g256700				LjbHLH072	Lj2g3v1278950.1				MtbHLH072	Medtr3g027650.1
		GmbHLH68	Glyma01g02250	Glyma.01g018400				LjbHLH073	Lj2g3v1351570.1				MtbHLH073	Medtr3g028520.1
		GmbHLH69	Glyma09g33730	Glyma.09g204500				LjbHLH074	Lj2g3v1451710.1				MtbHLH074	Medtr3g030700.1
		GmbHLH70	Glyma01g12740	Glyma.01g096600				LjbHLH075	Lj2g3v1468080.2				MtbHLH075	Medtr3g070970.1
		GmbHLH71	Glyma08g36720	Glyma.08g271900				LjbHLH076	Lj2g3v1468530.1				MtbHLH076	Medtr3g090850.1
		GmbHLH72	Glyma13g18130	Glyma.13g120700				LjbHLH077	Lj2g3v1468540.1				MtbHLH077	Medtr3g101810.1
		GmbHLH73	Glyma10g03950	Glyma.10g034300				LjbHLH078	Lj2g3v1471910.1				MtbHLH078	Medtr3g103030.1
		GmbHLH74	Glyma16g02320	Glyma.16g020500				LjbHLH079	Lj2g3v1879750.1				MtbHLH079	Medtr3g104100.1
		GmbHLH75	Glyma07g05740	Glyma.07g051500				LjbHLH080	Lj2g3v1890910.1				MtbHLH080	Medtr3g111290.1
		GmbHLH32	Glyma13g32370	Glyma.13g250300		IVa	group3	LjbHLH081	Lj2g3v1984450.1				MtbHLH081	Medtr3g112170.1
		GmbHLH33	Glyma15g06950	Glyma.15g063900		IVa	group1	LjbHLH082	Lj2g3v1984550.1				MtbHLH082	Medtr3g116770.2
		GmbHLH34	Glyma15g06960	Glyma.15g064000		IVa	group1	LjbHLH083	Lj2g3v1984620.1				MtbHLH083	Medtr3g438070.1
		GmbHLH4	Glyma18g44280	Glyma.18g210700				LjbHLH084	Lj2g3v2151670.1				MtbHLH084	Medtr3g449770.1
		GmbHLH7	Glyma01g32130	Glyma.01g129700				LjbHLH085	Lj2g3v2771140.1				MtbHLH085	Medtr3g498695.1
		GmbHLH5	Glyma09g41470	Glyma.09g278100		IVa	group1	LjbHLH086	Lj3g3v0028570.1				MtbHLH086	Medtr3g498825.1
		GmbHLH62	Glyma02g16670	Glyma.02g147800		IVa	group1	LjbHLH087	Lj3g3v0028580.1		IVa	group1	MtbHLH087	Medtr4g009110.1
		GmbHLH63	Glyma05g37770	Glyma.05g208300		IVa	group1	LjbHLH088	Lj3g3v0030630.1		IVa	group1	MtbHLH088	Medtr4g009540.1
		GmbHLH64	Glyma08g01810	Glyma.08g014900				LjbHLH089	Lj3g3v0290430.1				MtbHLH089	Medtr4g033295.1
		GmbHLH61	Glyma03g30940	Glyma.03g152800				LjbHLH090	Lj3g3v0423730.1				MtbHLH090	Medtr4g057270.1
		GmbHLH60	Glyma19g33770	Glyma.19g155300				LjbHLH091	Lj3g3v0478050.1				MtbHLH091	Medtr4g065870.1
IVa	group1	GmbHLH100	Glyma13g44570	Glyma.13g368500				LjbHLH092	Lj3g3v0741510.1		IVa	group1	MtbHLH092	Medtr4g066380.1
IVa	group1	GmbHLH101	Glyma15g00750	Glyma.15g005100				LjbHLH093	Lj3g3v0870610.1		IVa	group1	MtbHLH093	Medtr4g066460.1	TSAR2 (Mertens et al. 2016)
IVa	group1	GmbHLH102	Glyma07g03060	Glyma.07g027200				LjbHLH094	Lj3g3v1113460.1		IVa	group1	MtbHLH094	Medtr4g067010.1
IVa	group1	GmbHLH103	Glyma08g23050	Glyma.08g215500				LjbHLH095	Lj3g3v1341620.1				MtbHLH095	Medtr4g070320.1
IVa	group1	GmbHLH104	Glyma15g00730	Glyma.15g005000				LjbHLH096	Lj3g3v1428150.1				MtbHLH096	Medtr4g075480.3
IVa	group1	GmbHLH105	Glyma07g03100	Glyma.07g027400				LjbHLH097	Lj3g3v1545570.1				MtbHLH097	Medtr4g078350.1
IVa	group1	GmbHLH106	Glyma08g23020	Glyma.08g215300				LjbHLH098	Lj3g3v1663540.1				MtbHLH098	Medtr4g079760.1
IVa	group1	GmbHLH107	Glyma17g16730	Glyma.17g156000				LjbHLH099	Lj3g3v1717780.1				MtbHLH099	Medtr4g081370.1
IVa	group1	GmbHLH109	Glyma01g40610	Glyma.01g198000				LjbHLH100	Lj3g3v1820800.3				MtbHLH100	Medtr4g081980.1
IVa	group3	GmbHLH110	Glyma17g16740	Glyma.17g156100				LjbHLH101	Lj3g3v2517670.1				MtbHLH101	Medtr4g085660.1
IVa	group3	GmbHLH112	Glyma11g04690	Glyma.11g043700				LjbHLH102	Lj3g3v2718820.1				MtbHLH102	Medtr4g085700.1
IVa	group3	GmbHLH113	Glyma01g40600	Glyma.01g197900				LjbHLH103	Lj3g3v2720020.1				MtbHLH103	Medtr4g087300.1
IVa	group1	GmbHLH117	Glyma17g16720	Glyma.17g155900				LjbHLH104	Lj3g3v2848980.1				MtbHLH104	Medtr4g087920.1
IVa	group1	GmbHLH118	Glyma05g23530	Glyma.05g110900				LjbHLH105	Lj3g3v3033250.2				MtbHLH105	Medtr4g091910.1
IVa	group1	GmbHLH119	Glyma11g04680	Glyma.11g043600				LjbHLH106	Lj3g3v3248370.1				MtbHLH106	Medtr4g091990.1
IVa	group1	GmbHLH120	Glyma01g40620	Glyma.01g198100				LjbHLH107	Lj3g3v3360870.1		IVa	group2	MtbHLH107	Medtr4g092700.1
IVa	group1	GmbHLH121	Glyma03g25280	Glyma.03g105700				LjbHLH108	Lj3g3v3530640.1				MtbHLH108	Medtr4g094758.1
IVa	group1	GmbHLH122	Glyma07g13410	Glyma.07g117600				LjbHLH109	Lj3g3v3754390.2				MtbHLH109	Medtr4g094762.1
IVa	group1	GmbHLH123	Glyma07g13420	Glyma.07g117500				LjbHLH110	Lj4g3v0147800.1		IVa	group3	MtbHLH110	Medtr4g097920.1
IVa	group1	GmbHLH96	Glyma08g23060	Glyma.08g215600				LjbHLH111	Lj4g3v0189910.1		IVa	group3	MtbHLH111	Medtr4g097940.1
IVa	group1	GmbHLH97	Glyma07g03050	Glyma.07g027100				LjbHLH112	Lj4g3v0423240.1		IVa	group1	MtbHLH112	Medtr4g097950.1
IVa	group1	GmbHLH98	Glyma03g25100	Glyma.03g105000				LjbHLH113	Lj4g3v0451060.1		IVa	group1	MtbHLH113	Medtr4g098035.1
IVa	group1	GmbHLH99	Glyma07g13500	Glyma.07g116700				LjbHLH114	Lj4g3v0506920.1				MtbHLH114	Medtr4g107320.1
IVa	group1	GmbHLH108	Glyma05g23330	Glyma.05g110700				LjbHLH115	Lj4g3v0513460.2				MtbHLH115	Medtr4g108360.1
IVa	group2	GmbHLH114	Glyma13g32650	Glyma.13g253500				LjbHLH116	Lj4g3v0620080.1				MtbHLH116	Medtr4g110040.1
IVa	group2	GmbHLH115	Glyma15g06680	Glyma.15g061400				LjbHLH117	Lj4g3v0620100.1				MtbHLH117	Medtr4g118830.1
IVa	group3	GmbHLH111	Glyma05g23290	Glyma.05g110600				LjbHLH118	Lj4g3v0620150.1				MtbHLH118	Medtr4g131160.2
IVa	group2	GmbHLH116	Glyma07g30420	Glyma.07g185300				LjbHLH119	Lj4g3v0654660.1				MtbHLH119	Medtr5g005110.1
		GmbHLH77	Glyma08g15740	Glyma.08g148500				LjbHLH120	Lj4g3v1598230.1		IVa	group1	MtbHLH120	Medtr5g014520.1
		GmbHLH78	Glyma12g02740	Glyma.12g024400				LjbHLH121	Lj4g3v2371640.1		IVa	group1	MtbHLH121	Medtr5g014560.1
		GmbHLH79	Glyma15g29630	Glyma.15g215100				LjbHLH122	Lj4g3v2882120.1		IVa	group1	MtbHLH122	Medtr5g014600.1
		GmbHLH80	Glyma07g26910	Glyma.07g171600				LjbHLH123	Lj4g3v2963430.1		IVa	group3	MtbHLH123	Medtr5g014640.1
		GmbHLH81	Glyma13g32470	Glyma.13g251300				LjbHLH124	Lj4g3v3099330.1				MtbHLH124	Medtr5g017040.1
		GmbHLH82	Glyma15g06860	Glyma.15g063000				LjbHLH125	Lj5g3v0308790.1				MtbHLH125	Medtr5g017210.1
		GmbHLH83	Glyma13g36260	Glyma.13g286700				LjbHLH126	Lj5g3v0335560.1				MtbHLH126	Medtr5g030430.1
		GmbHLH84	Glyma12g34300	Glyma.12g214900				LjbHLH127	Lj5g3v1015130.1				MtbHLH127	Medtr5g030770.1
		GmbHLH85	Glyma12g16560	Glyma.12g136300				LjbHLH128	Lj5g3v1351980.1				MtbHLH128	Medtr5g032375.1
		GmbHLH86	Glyma06g41620	Glyma.06g266800				LjbHLH129	Lj5g3v1412970.2				MtbHLH129	Medtr5g037250.1
		GmbHLH87	Glyma13g38140	Glyma.13g305500				LjbHLH130	Lj5g3v1428970.1				MtbHLH130	Medtr5g039180.1
		GmbHLH88	Glyma12g32280	Glyma.12g196700				LjbHLH131	Lj5g3v1452280.1				MtbHLH131	Medtr5g046160.1
		GmbHLH89	Glyma20g22010	Glyma.20g088600				LjbHLH132	Lj5g3v1533330.1				MtbHLH132	Medtr5g048350.1
		GmbHLH90	Glyma10g01010	Glyma.10g007300				LjbHLH133	Lj5g3v1788210.1				MtbHLH133	Medtr5g048860.10
		GmbHLH95	Glyma02g00290	Glyma.02g000800				LjbHLH134	Lj5g3v1793440.1				MtbHLH134	Medtr5g064950.2
		GmbHLH93	Glyma15g18580	Glyma.15g170500				LjbHLH135	Lj5g3v2030790.2				MtbHLH135	Medtr5g066080.1
		GmbHLH91	Glyma17g06190	Glyma.17g054000				LjbHLH136	Lj5g3v2030810.1				MtbHLH136	Medtr5g079500.1
		GmbHLH92	Glyma13g16480	Glyma.13g105400				LjbHLH137	Lj5g3v2030840.1				MtbHLH137	Medtr6g011670.1
		GmbHLH94	Glyma09g07390	Glyma.09g064200				LjbHLH138	Lj5g3v2099550.1		IVa	group1	MtbHLH138	Medtr6g047550.1
		GmbHLH240	Glyma19g32600	Glyma.19g144200				LjbHLH139	Lj5g3v2112180.1		IVa	group1	MtbHLH139	Medtr6g047570.1
		GmbHLH241	Glyma03g29750	Glyma.03g141700				LjbHLH140	Lj5g3v2244610.1				MtbHLH140	Medtr6g052280.1
		GmbHLH244	Glyma13g41670	Glyma.13g341700				LjbHLH141	Lj6g3v0435130.1				MtbHLH141	Medtr6g084120.1
		GmbHLH245	Glyma15g03740	Glyma.15g032700				LjbHLH142	Lj6g3v0468630.1				MtbHLH142	Medtr6g488100.2
		GmbHLH246	Glyma11g13960	Glyma.11g131200				LjbHLH143	Lj6g3v0496230.1				MtbHLH143	Medtr7g010120.1
		GmbHLH247	Glyma12g05930	Glyma.12g055400				LjbHLH144	Lj6g3v0673230.1				MtbHLH144	Medtr7g017320.1
		GmbHLH248	Glyma08g26110	Glyma.08g239500				LjbHLH145	Lj6g3v1078430.1				MtbHLH145	Medtr7g039110.1
		GmbHLH250	Glyma08g16190	Glyma.08g152500				LjbHLH146	Lj6g3v1239580.1				MtbHLH146	Medtr7g053410.2
		GmbHLH253	Glyma20g39220	Glyma.20g248100				LjbHLH147	Lj6g3v1329780.1				MtbHLH147	Medtr7g059260.1
		GmbHLH242	Glyma02g29830	Glyma.02g175700				LjbHLH148	Lj6g3v1881430.1				MtbHLH148	Medtr7g069590.1
		GmbHLH251	Glyma13g27460	Glyma.13g204400				LjbHLH149	Lj6g3v2019730.1				MtbHLH149	Medtr7g076840.1
		GmbHLH252	Glyma12g36750	Glyma.12g238700				LjbHLH150	Lj6g3v2132220.1		IVa	group1	MtbHLH150	Medtr7g080780.1	TSAR1 (Mertens et al. 2016)
		GmbHLH243	Glyma10g12150	Glyma.10g093100				LjbHLH151	Lj6g3v2168640.1				MtbHLH151	Medtr7g083900.2
		GmbHLH249	Glyma15g42680	Glyma.15g271900		IVa	group2	LjbHLH152	Lj6g3v2171830.1				MtbHLH152	Medtr7g089400.1
		GmbHLH144	Glyma18g51080	Glyma.18g275400									MtbHLH153	Medtr7g090410.1
		GmbHLH145	Glyma08g28010	Glyma.08g252800									MtbHLH154	Medtr7g092510.1
		GmbHLH146	Glyma17g08980	Glyma.17g082100									MtbHLH155	Medtr7g092540.1
		GmbHLH147	Glyma05g07490	Glyma.05g017800									MtbHLH156	Medtr7g096350.1
		GmbHLH148	Glyma02g13670	Glyma.02g123400									MtbHLH157	Medtr7g099540.1
		GmbHLH149	Glyma01g09010	Glyma.01g066600									MtbHLH158	Medtr7g110810.1
		GmbHLH126	Glyma19g30910	Glyma.19g128900									MtbHLH159	Medtr7g111320.1
		GmbHLH127	Glyma03g28150	Glyma.03g126100									MtbHLH160	Medtr7g113830.1
		GmbHLH128	Glyma02g23590	Glyma.06g221200									MtbHLH161	Medtr7g117670.1
		GmbHLH129	Glyma20g32660	Glyma.20g185500							IVa	group1	MtbHLH162	Medtr8g009010.1
		GmbHLH130	Glyma10g34910	Glyma.10g205000							IVa	group1	MtbHLH163	Medtr8g009020.1
		GmbHLH131	Glyma01g22530	Glyma.01g088300									MtbHLH164	Medtr8g012290.2
		GmbHLH133	Glyma02g15780	Glyma.02g139700									MtbHLH165	Medtr8g015450.1
		GmbHLH135	Glyma12g14400	Glyma.12g122800									MtbHLH166	Medtr8g024210.1
		GmbHLH137	Glyma13g36740	Glyma.13g291400									MtbHLH167	Medtr8g024770.1
		GmbHLH138	Glyma18g02940	Glyma.18g025800									MtbHLH168	Medtr8g024790.1
		GmbHLH139	Glyma11g35480	Glyma.11g231300									MtbHLH169	Medtr8g027495.1
		GmbHLH142	Glyma14g36010	Glyma.14g181500									MtbHLH170	Medtr8g032210.1
		GmbHLH143	Glyma02g37720	Glyma.02g213800									MtbHLH171	Medtr8g036235.2
		GmbHLH134	Glyma07g32690	Glyma.07g205800									MtbHLH172	Medtr8g062240.1
		GmbHLH136	Glyma06g43560	Glyma.06g283300									MtbHLH173	Medtr8g064700.1
		GmbHLH140	Glyma14g06330	Glyma.14g058200									MtbHLH174	Medtr8g065740.1
		GmbHLH141	Glyma02g42570	Glyma.02g258300									MtbHLH175	Medtr8g066770.1
		GmbHLH132	Glyma02g11190	Glyma.02g100700									MtbHLH176	Medtr8g067280.1
		GmbHLH124	Glyma02g04650	Glyma.02g041000							IVa	group1	MtbHLH177	Medtr8g069740.1
		GmbHLH220	Glyma19g41260	Glyma.19g224700									MtbHLH178	Medtr8g093500.1
		GmbHLH222	Glyma20g22280	Glyma.20g091200									MtbHLH179	Medtr8g098275.1
		GmbHLH223	Glyma10g28290	Glyma.10g142600									MtbHLH180	Medtr8g099880.1
		GmbHLH224	Glyma10g04890	Glyma.10g042800									MtbHLH181	Medtr8g466800.1
		GmbHLH225	Glyma13g19250	Glyma.13g130100
		GmbHLH226	Glyma03g32740	Glyma.03g170300
		GmbHLH227	Glyma11g05810	Glyma.11g054600
		GmbHLH228	Glyma01g39450	Glyma.01g187600
		GmbHLH229	Glyma17g35950	Glyma.17g241000
		GmbHLH230	Glyma14g09230	Glyma.14g084200
		GmbHLH231	Glyma17g19500	Glyma.17g172400
		GmbHLH232	Glyma18g14530	Glyma.18g115700
		GmbHLH233	Glyma08g41620	Glyma.08g303900
		GmbHLH236	Glyma19g40980	Glyma.19g222000
		GmbHLH237	Glyma03g38390	Glyma.03g225000
		GmbHLH239	Glyma10g27910	Glyma.10g138800
		GmbHLH238	Glyma02g00980	Glyma.02g007000
		GmbHLH234	Glyma14g03600	Glyma.14g032200
		GmbHLH235	Glyma02g45150	Glyma.02g282100
		GmbHLH216	Glyma01g32890	Glyma.01g133500
		GmbHLH217	Glyma03g04000	Glyma.03g034000
		GmbHLH218	Glyma11g17120	Glyma.U014700
		GmbHLH219	Glyma01g15930	Glyma.01g076900
		GmbHLH215	Glyma12g32310	Glyma.12g196900
		GmbHLH213	Glyma15g41400	Glyma.15g260500
		GmbHLH214	Glyma08g17730	Glyma.08g166900
		GmbHLH210	Glyma15g02530	Glyma.15g022000
		GmbHLH209	Glyma13g42900	Glyma.13g352600
		GmbHLH211	Glyma07g01610	Glyma.07g013600
		GmbHLH212	Glyma08g21130	Glyma.08g197600
		GmbHLH197	Glyma03g06800	Glyma.03g052300
		GmbHLH205	Glyma05g32410	Glyma.05g190600
		GmbHLH206	Glyma08g16570	Glyma.08g156000
		GmbHLH207	Glyma04g39210	Glyma.04g214100
		GmbHLH208	Glyma06g15730	Glyma.06g152300
		GmbHLH200	Glyma11g05920	Glyma.11g055300
		GmbHLH203	Glyma04g04190	Glyma.04g039500
		GmbHLH204	Glyma06g04380	Glyma.06g040800
		GmbHLH196	Glyma07g18650	Glyma.07g153600
		GmbHLH202	Glyma05g19920	Glyma.05g094900
		GmbHLH195	Glyma0732s00200	Glyma.18g204700
		GmbHLH198	Glyma01g30660	Glyma.01g123000
		GmbHLH199	Glyma17g19830	Glyma.17g173100
		GmbHLH201	Glyma01g39360	Glyma.01g186700
		GmbHLH190	Glyma20g26990	Glyma.20g133700
		GmbHLH191	Glyma18g04420	Glyma.18g039200
		GmbHLH194	Glyma14g07590	Glyma.14g069700
		GmbHLH185	Glyma20g26980	Glyma.20g133600
		GmbHLH186	Glyma10g40360	Glyma.10g257500
		GmbHLH187	Glyma17g35420	Glyma.17g236100
		GmbHLH188	Glyma14g09770	Glyma.14g088400
		GmbHLH189	Glyma04g04800	Glyma.04g045300
		GmbHLH192	Glyma11g33840	Glyma.11g217700
		GmbHLH193	Glyma02g41370	Glyma.02g246400
		GmbHLH181	Glyma20g32520	Glyma.20g184300
		GmbHLH182	Glyma10g35040	Glyma.10g206300
		GmbHLH166	Glyma10g40710	Glyma.10g261100
		GmbHLH167	Glyma15g07010	Glyma.15g064500
		GmbHLH168	Glyma13g32320	Glyma.13g249800
		GmbHLH169	Glyma13g36010	Glyma.13g284400
		GmbHLH170	Glyma12g34490	Glyma.12g216800
		GmbHLH171	Glyma12g17630	Glyma.12g141700
		GmbHLH172	Glyma06g40760	Glyma.06g260000
		GmbHLH173	Glyma07g02120	Glyma.07g018500
		GmbHLH174	Glyma08g21770	Glyma.08g203600
		GmbHLH175	Glyma15g02020	Glyma.15g017300
		GmbHLH176	Glyma05g35610	Glyma.05g229500
		GmbHLH177	Glyma08g04110	Glyma.08g036900
		GmbHLH178	Glyma07g09180	Glyma.07g083500
		GmbHLH183	Glyma02g15520	Glyma.02g137400
		GmbHLH184	Glyma07g32980	Glyma.07g208000
		GmbHLH165	Glyma20g26630	Glyma.20g130200
		GmbHLH179	Glyma16g24660	Glyma.16g133200
		GmbHLH180	Glyma02g05970	Glyma.02g053100
		GmbHLH254	Glyma19g34360	Glyma.19g160900
		GmbHLH255	Glyma03g31510	Glyma.03g158500
		GmbHLH256	Glyma10g03690	Glyma.10g031600
		GmbHLH257	Glyma02g16110	Glyma.02g142800
		GmbHLH258	Glyma20g36770	Glyma.20g224700
		GmbHLH259	Glyma10g30430	Glyma.10g162300
		GmbHLH260	Glyma15g33020	Glyma.15g203900
		GmbHLH261	Glyma09g14380	Glyma.09g098300
		GmbHLH262	Glyma17g08300	Glyma.17g075200
		GmbHLH267	Glyma07g10310	Glyma.07g092700
		GmbHLH270	Glyma0041s00210	Glyma.U037800
		GmbHLH271	Glyma14g10180	Glyma.14g089600
		GmbHLH272	Glyma04g05090	Glyma.04g048000
		GmbHLH273	Glyma19g32570	Glyma.19g143900
		GmbHLH274	Glyma03g29710	Glyma.03g141200
		GmbHLH275	Glyma10g12210	Glyma.10g093600
		GmbHLH276	Glyma08g01210	Glyma.08g009100
		GmbHLH277	Glyma05g38450	Glyma.05g201700
		GmbHLH278	Glyma04g37690	Glyma.04g199900
		GmbHLH279	Glyma06g17420	Glyma.06g165700
		GmbHLH280	Glyma02g02930	Glyma.02g025400
		GmbHLH281	Glyma04g34660	Glyma.04g176900
		GmbHLH282	Glyma08g40540	Glyma.08g294000
		GmbHLH283	Glyma06g20000	Glyma.06g188100
		GmbHLH284	Glyma17g10290	Glyma.17g095000
		GmbHLH285	Glyma01g04610	Glyma.01g039200
		GmbHLH286	Glyma02g02940	Glyma.02g025500
		GmbHLH287	Glyma05g01590	Glyma.05g031800
		GmbHLH288	Glyma12g04670	Glyma.12g042800
		GmbHLH289	Glyma11g12450	Glyma.11g117100
		GmbHLH291	Glyma06g01430	Glyma.06g012200
		GmbHLH292	Glyma02g13860	Glyma.02g125200
		GmbHLH293	Glyma01g09400	Glyma.01g068600
		GmbHLH294	Glyma03g21770	Glyma.03g086800
		GmbHLH295	Glyma18g32560	Glyma.18g156900
		GmbHLH296	Glyma08g46040	Glyma.08g346300
		GmbHLH297	Glyma16g10620	Glyma.16g087300
		GmbHLH290	Glyma04g01400	Glyma.04g012500
		GmbHLH265	Glyma05g35060	Glyma.05g234500
		GmbHLH266	Glyma08g04660	Glyma.08g042000
		GmbHLH268	Glyma09g31580	Glyma.09g183500
		GmbHLH269	Glyma06g05180	Glyma.06g049300
		GmbHLH263	Glyma17g34010	Glyma.17g223100
		GmbHLH160	Glyma19g34620	Glyma.19g163300
		GmbHLH162	Glyma03g31880	Glyma.03g161800
		GmbHLH163	Glyma20g35920	Glyma.20g216700
		GmbHLH164	Glyma10g31690	Glyma.10g173500
		GmbHLH150	Glyma18g49320	Glyma.18g258700
		GmbHLH151	Glyma09g37370	Glyma.09g239100
		GmbHLH152	Glyma19g02510	Glyma.19g021400
		GmbHLH157	Glyma08g41000	Glyma.08g298700
		GmbHLH158	Glyma01g05310	Glyma.01g044800
		GmbHLH159	Glyma02g02250	Glyma.02g018900
		GmbHLH153	Glyma13g05280	Glyma.13g063800
		GmbHLH154	Glyma04g34080	Glyma.04g172500
		GmbHLH156	Glyma18g15920	Glyma.18g123100
Found in Plant TFDB v5.0
Subclade	Group	Name	Glyma1.1	Glyma2.0
		GmbHLH320	Glyma06g21490	Glyma.06g199600
		GmbHLH321	no correspondence	Glyma.03g227800
		GmbHLH322	Glyma10g03140	Glyma.10g026000
		GmbHLH323	Glyma17g21580	Glyma.17g180800
		GmbHLH324	no correspondence	Glyma.02g160200
		GmbHLH325	no correspondence	Glyma.19g132500
		GmbHLH326	Glyma12g33750	Glyma.12g209900
IVa	group1	GmbHLH327	Glyma08g23030	Glyma.08g215400
		GmbHLH328	Glyma03g41900	Glyma.03g258100
IVa	group1	GmbHLH329	Glyma13g44590	Glyma.13g368700
		GmbHLH330	no correspondence	Glyma.18g246100
IVa	group1	GmbHLH331	Glyma07g03080	Glyma.07g027300
		GmbHLH332	Glyma15g06820	Glyma.15g062600
		GmbHLH333	Glyma19g31360	Glyma.19g132600
IVa	group2	GmbHLH334	no correspondence	Glyma.08g063900
		GmbHLH335	no correspondence	Glyma.02g252400
		GmbHLH336	Glyma13g31210	Glyma.13g238300
IVa	group1	GmbHLH337	Glyma13g44580	Glyma.13g368600
		GmbHLH338	Glyma02g36380	Glyma.02g202600
		GmbHLH339	Glyma08g01110	Glyma.08g008200
		GmbHLH340	Glyma10g40350	Glyma.10g257400
		GmbHLH341	Glyma09g38240	Glyma.09g246800
		GmbHLH342	Glyma13g37200	Glyma.13g296100
		GmbHLH343	no correspondence	Glyma.06g045800
		GmbHLH344	Glyma18g48150	Glyma.18g246200
IVa	group1	GmbHLH345	Glyma18g48120	Glyma.18g246000
		GmbHLH346	no correspondence	Glyma.01g023800
		GmbHLH347	no correspondence	Glyma.07g187900
		GmbHLH348	no correspondence	Glyma.02g148500
		GmbHLH349	no correspondence	Glyma.06g191800
		GmbHLH350	Glyma02g29500	Glyma.02g174800
		GmbHLH351	Glyma08g47170	Glyma.08g356900
		GmbHLH352	Glyma14g17900	Glyma.14g136500
		GmbHLH353	no correspondence	Glyma.17g023200
		GmbHLH354	Glyma06g22790	Glyma.06g206300
		GmbHLH355	no correspondence	Glyma.07g251100
		GmbHLH356	no correspondence	Glyma.14g102200
		GmbHLH357	Glyma08g17740	Glyma.08g167000
		GmbHLH358	no correspondence	Glyma.17g212900
		GmbHLH359	no correspondence	Glyma.04g178700
		GmbHLH360	Glyma.u015500	Glyma.u015500
		GmbHLH361	Glyma06g38890	Glyma.06g251200
		GmbHLH362	Glyma06g20520	Glyma.06g192300
		GmbHLH363	Glyma04g33920	Glyma.04g171600
		GmbHLH364	no correspondence	Glyma.15g011100
		GmbHLH365	no correspondence	Glyma.07g188100
		GmbHLH366	no correspondence	Glyma.08g061300
		GmbHLH367	no correspondence	Glyma.03g101600
		GmbHLH368	Glyma02g11490	Glyma.02g103100
Not annotated as bHLH TFs in Plant TFDB
Subclade	Group	Name	Glyma1.1	Glyma2.0
		GmbHLH298	Glyma19g31350	not found
		GmbHLH54	Glyma18g19110	not found
		GmbHLH76	Glyma02g09670	not found
		GmbHLH29	Glyma11g16730	not found
		GmbHLH30	Glyma07g30730	not found
		GmbHLH31	Glyma14g13500	not found
		GmbHLH6	Glyma03g04970	Glyma.03g040500
		GmbHLH8	Glyma18g02560	Glyma.18g022200
		GmbHLH125	Glyma01g02930	not found
		GmbHLH221	Glyma03g38670	not found
		GmbHLH264	Glyma14g11790	not found
		GmbHLH161	Glyma10g04090	Glyma.10g035400
		GmbHLH155	Glyma06g20400	not found

## Sheet: Table S2
Table S2. List of species used for phylogenetic tree analysis of subclade IVa bHLHs.
	Order	Family	Genus	Species	ID
fabids	Cucurbitales	Cucurbitaceae	Citrullus	Citrullus lanatus	01_Cl
fabids	Cucurbitales	Cucurbitaceae	Cucumis	Cucumis melo	02_Cm
fabids	Cucurbitales	Cucurbitaceae	Cucumis	Cucumis sativus (cucumber)	03_Cs
fabids	Fabales	Fabaceae	Arachis	Arachis duranensis	04_Ad
fabids	Fabales	Fabaceae	Arachis	Arachis hypogaea (peanut)	05_Ah
fabids	Fabales	Fabaceae	Arachis	Arachis ipaensis	06_Ai
fabids	Fabales	Fabaceae	Cajanus	Cajanus cajan	07_Cc
fabids	Fabales	Fabaceae	Cicer	Cicer arietinum	08_Ca
fabids	Fabales	Fabaceae	Glycine	Glycine max (soybean)	09_Gm
fabids	Fabales	Fabaceae	Glycine	Glycine soja (wild soybean)	10_Gs
fabids	Fabales	Fabaceae	Glycyrrhiza	Glycyrrhiza uralensis	11_Gu
fabids	Fabales	Fabaceae	Lotus	Lotus japonicus	12_Lj
fabids	Fabales	Fabaceae	Medicago	Medicago truncatula (barrel medic)	13_Mt
fabids	Fabales	Fabaceae	Phaseolus	Phaseolus vulgaris	14_Pv
fabids	Fabales	Fabaceae	Trifolium	Trifolium pratense (peavine clover)	15_Tp
fabids	Fabales	Fabaceae	Vigna	Vigna angularis (adzuki bean)	16_Va
fabids	Fabales	Fabaceae	Vigna	Vigna radiata (mung bean)	17_Vr
fabids	Fabales	Fabaceae	Vigna	Vigna unguiculata (cowpea)	18_Vu
fabids	Fagales	Fagaceae	Castanea	Castanea mollissima (Chinese chestnut)	19_Cm
fabids	Fagales	Juglandaceae	Juglans	Juglans regia (English walnut)	20_Jr
fabids	Malpighiales	Euphorbiaceae	Jatropha	Jatropha curcas	21_Jc
fabids	Malpighiales	Euphorbiaceae	Manihot	Manihot esculenta (cassava)	22_Me
fabids	Malpighiales	Euphorbiaceae	Ricinus	Ricinus communis (castor bean)	23_Rc
fabids	Malpighiales	Linaceae	Linum	Linum usitatissimum	24_Lu
fabids	Malpighiales	Salicaceae	Populus	Populus euphratica (Euphrates poplar)	25_Pe
fabids	Malpighiales	Salicaceae	Populus	Populus trichocarpa (black cottonwood)	26_Pt
fabids	Malpighiales	Salicaceae	Salix	Salix purpurea (purple osier)	27_Sp
fabids	Rosales	Cannabaceae	Cannabis	Cannabis sativa	28_Cs
fabids	Rosales	Cannabaceae	Humulus	Humulus lupulus (European hop)	29_Hl
fabids	Rosales	Moraceae	Morus	Morus notabilis	30_Mn
fabids	Rosales	Rhamnaceae	Ziziphus	Ziziphus jujuba (Chinese jujube)	31_Zj
fabids	Rosales	Rosaceae	Fragaria	Fragaria vesca	32_Fv
fabids	Rosales	Rosaceae	Fragaria	Fragaria x ananassa (strawberry)	33_Fa
fabids	Rosales	Rosaceae	Malus	Malus domestica (apple)	34_Md
fabids	Rosales	Rosaceae	Prunus	Prunus mume (Japanese apricot)	35_Pm
fabids	Rosales	Rosaceae	Prunus	Prunus persica (peach)	36_Pp
fabids	Rosales	Rosaceae	Pyrus	Pyrus bretschneideri	37_Pb
malvids	Brassicales	Brassicaceae	Arabidopsis	Arabidopsis thaliana (thale cress)	38_At
asterids	Gentianales	Apocynaceae	Catharanthus	Catharanthus roseus (Madagascar periwinkle)	39_Cr
-	Caryophyllales	Amaranthaceae	Chenopodium	Chenopodium quinoa	40_Cq

## Sheet: Table S3
Table S3. Exon-intron organisation.
Group1
		Amino acid (aa)			Exon/intron structures (bp)
Name	ID	Full-length	bHLH		5'-UTR	Exon1-CDS	Intron1	Exon2	Intron2	Exon3	Intron3	Exon4-CDS	3'-UTR
GmbHLH96	Glyma.08g215600.1	375	185-234		70	39	168	612	653	381	162	96	420
GmbHLH97	Glyma.07g027100.1	370	184-233		212	39	139	609	806	381	124	84	461
GmbHLH98	Glyma.03g105000.1	390	196-245		86	36	148	648	6666	378	660	111	212
GmbHLH99	Glyma.07g116700.1	381	189-238		144	36	147	627	2316	372	620	111	1267
GmbHLH100	Glyma.13g368500.1	291	109-158		114	39	161	384	2550	363	270	90	261
GmbHLH101	Glyma.15g005100.1	296	115-164		134	39	213	402	3334	360	382	90	268
GmbHLH102	Glyma.07g027200.1	341	157-206		373	36	104	531	1193	360	425	99	301
GmbHLH103	Glyma.08g215500.1	328	142-191		23	36	89	486	1411	366	458	99	191
GmbHLH104	Glyma.15g005000.1	262	84-133		182	42	85	306	1539	345	451	96	349
GmbHLH105	Glyma.07g027400.1	203	31-80		210	45	97	144	3193	357	564	66	361
GmbHLH106	Glyma.08g215300.1	213	35-84		251	42	110	159	3878	369	457	72	502
GmbHLH107	Glyma.17g156000.1	341	151-200		162+(120)+54	45	93	504	371	402	449	75	345
GmbHLH108	Glyma.05g110700.1	336	145-194		146+(120)+67	36	106	495	407	405	409	75	367
GmbHLH109	Glyma.01g198000.1	328	138-187		169	45	105	465	81	402	172	75	191
GmbHLH117	Glyma.17g155900.1	371	189-238		201	60	107	603	293	375	196	78	490
GmbHLH118	Glyma.05g110900.1	382	200-249		138	60	116	636	375	375	199	78	528
GmbHLH119	Glyma.11g043600.1	313	139-188		124	39	70	474	1460	351	90	78	226
GmbHLH120	Glyma.01g198100.1	368	189-238		85	57	87	606	777	366	85	78	787
GmbHLH121	Glyma.03g105700.1	312	138-187		75	36	124	474	500	336	1648	93	275
GmbHLH122	Glyma.07g117600.1	316	134-183		203	36	98	462	548	360	2263	93	186
GmbHLH123	Glyma.07g117500.1	322	146-195		113	36	102	498	771	357	1618	78	243
GmbHLH327	Glyma.08g215400.1	275	105-154		160+(668)+204+(241)+45	60	146	351	1040	354	220	63	376
GmbHLH329	Glyma.13g368700.1	284	101-150		77	36	78	363	2891	360	127	96	351
GmbHLH331	Glyma.07g027300.1	269	102-151		271	60	288	342	1548	345	573	63	354
GmbHLH337	Glyma.13g368600.1	218	39-88		19	-	-	213	1723	357	78	87	357
GmbHLH345	Glyma.18g246000.1	304	158-207		142	36	105	534	2651	336	310	9	97
LjbHLH004	Lj0g3v0069559.1	183	11-60		111+(96)+121	-	-	129	127	348	347	79	222
LjbHLH016	Lj0g3v0151119.1	321	149-198		428	-	-	543	711	345	286	81	72
LjbHLH021	Lj0g3v0186939.1	221	48-97		337	45	152	195	2035	354	553	73	174
LjbHLH036	Lj0g3v0312929.1	358	165-214		387	36	89	555	2042	387	410	103	26
LjbHLH054	Lj1g3v2883900.1	338	160-209		132	37	123	541	3160	357	584	87	327
LjbHLH082	Lj2g3v1984550.1	345	162-211		197+(119)+68	48	96	534	81	381	264	75	192
LjbHLH083	Lj2g3v1984620.1	366	183-232		147	57	98	558	718	375	446	82	267
LjbHLH086	Lj3g3v0028570.1	277	90-139		1614	36	105	330	1428	384	138	87	69
LjbHLH087	Lj3g3v0028580.1	321	123-172		96	42	99	423	2931	390	592	111	123
LjbHLH088	Lj3g3v0030630.1	236	60-109		94+(143)+25	-	-	277	1553	366	604	69	188
MtbHLH004	Medtr0011s0210.1	361	179-228		-	63	1147	570	213	369	358	84	-
MtbHLH005	Medtr0011s0260.1	360	179-228		57	63	1157	570	219	369	342	81	-
MtbHLH007	Medtr0246s0020.1	383	194-243		114	66	86	612	291	381	817	93	410
MtbHLH008	Medtr0246s0050.1	321	147-196		-	-	-	537	673	348	260	81	-
MtbHLH009	Medtr0250s0040.1	265	84-133		-	-	-	348	730	369	439	81	-
MtbHLH065	Medtr2g104490.1	313	133-182		96	36	136	459	1065	363	2857	84	162
MtbHLH066	Medtr2g104500.1	275	100-149		-	-	-	396	1282	354	702	78	-
MtbHLH067	Medtr2g104530.1	280	101-150		-	-	-	399	416	357	486	87	-
MtbHLH068	Medtr2g104550.1	315	134-183		98	36	165	462	1395	372	666	78	124
MtbHLH069	Medtr2g104560.1	229	50-99		-	24	104	222	2149	363	92	81	-
MtbHLH070	Medtr2g104590.1	232	65-114		-	120	81	171	130	234+(60)+81	128	93	-
MtbHLH071/TSAR3	Medtr2g104650.1	279	90-139		-	-	-	366	108	375	835	99	360
MtbHLH087	Medtr4g009110.1	351	170-219		96	36	112	570	3033	378	498	72	219
MtbHLH088	Medtr4g009540.1	331	148-197		60	36	112	504	90	387	288	69	162
MtbHLH092	Medtr4g066380.1	332	149-198		114	63	333	480	1184	357	206	99	517
MtbHLH093/TSAR2	Medtr4g066460.1	329	151-200		108	66	258	483	378	360	174	81	248
MtbHLH094	Medtr4g067010.1	329	143-192		48	66	236	459	1158	360	261	105	-
MtbHLH112	Medtr4g097950.1	252	66-115		364	-	-	294	94	390	443	75	-
MtbHLH113	Medtr4g098035.1	342	168-217		116	63	289	537	673	348	260	81	204
MtbHLH120	Medtr5g014520.1	333	153-202		77	57	127	498	1617	369	1160	78	334
MtbHLH121	Medtr5g014560.1	307	127-176		-	57	117	421	293	369	921	78	-
MtbHLH122	Medtr5g014600.1	334	145-194		74+(86)+59	45	99	486	87	408	499	66	151
MtbHLH138	Medtr6g047550.1	273	169-218		53	63	464	540	124	219	-	-	-
MtbHLH139	Medtr6g047570.1	336	155-204		56	63	255	498	128	369	268	81	9
MtbHLH150/TSAR1	Medtr7g080780.1	335	161-210		139	36	97	543	802	342	781	87	360
MtbHLH162	Medtr8g009010.1	320	130-179		-	-	-	486	2266	264	911	213	-
MtbHLH163	Medtr8g009020.1	332	139-188		-	-	-	513	1706	390	764	96	-
MtbHLH177	Medtr8g069740.1	269	108-157		-	-	-	420	1171	390	-	-	-
Group2
		Amino acid (aa)			Exon/intron structures (bp)
Name	ID	Full-length	bHLH		5'-UTR	Exon1-CDS	Intron1	Exon2	Intron2	Exon3	Intron3	Exon4-CDS	3'-UTR
GmbHLH114	Glyma.13g253500.1	376	196-245		79	42	119	93+(217)+549	751	372	264	75	576
GmbHLH115	Glyma.15g061400.1	369	190-239		105	30	88	87+(247)+549	631	369	472	75	611
GmbHLH116	Glyma.07g185300.1	329	150-199		138+(79)+43	39	250	507	396	369	293	75	77
GmbHLH334	Glyma.08g063900.1	195	126-175		-	199	24	275	394	114	-	-	-
LjbHLH032	Lj0g3v0292969.1	292	125-174		11+(281)+88	36	292	435	287	333	353	75	-
LjbHLH152	Lj6g3v2171830.1	315	137-186		48+(102)+156+(361)+33	33	232	475	259	366	109	75	357
MtbHLH043	Medtr2g010450.1	353	173-222		272+(249)	48	250	567	419	372	140	75	435
MtbHLH107	Medtr4g092700.1	333	154-203		-	26	982	82+(209)+450	274	369	187	75	-
Group3
		Amino acid (aa)			Exon/intron structures (bp)
Name	ID	Full-length	bHLH		5'-UTR	Exon1-CDS	Intron1	Exon2	Intron2	Exon3	Intron3	Exon4-CDS	3'-UTR
GmbHLH110	Glyma.17g156100.1	373	198-247		249+(288)+50	39	87	651	550	360	306	72	550
GmbHLH111	Glyma.05g110600.1	361	186-235		275+(438)+16	39	81	615	559	360	621	72	540
GmbHLH112	Glyma.11g043700.1	349	175-224		76+(321)+46	39	87	582	176	354	127	75	586
GmbHLH113	Glyma.01g197900.1	341	167-216		58+(366)+48	36	89	561	292	354	142	75	560
LjbHLH001	Lj0g3v0034169.1	349	172-221		83+(414)+56	39	94	573	513	363	458	75	282
LjbHLH014	Lj0g3v0140069.1	340	158-207		83+(414)+191	-	-	570	513	453	-	-	764
LjbHLH081	Lj2g3v1984450.1	288	106-155		279	-	-	414	115	378	124	75	179
MtbHLH110	Medtr4g097920.1	328	151-200		83+(141)+30	39	164	510	150	364	360	75	457
MtbHLH111	Medtr4g097940.1	328	151-200		83+(141)+30	39	164	510	173	363	117	75	1387
MtbHLH123	Medtr5g014640.1	326	150-199		67+(112)+47	39	235	507	641	360	522	75	529
Genes with additional introns in their CDSs are indicated in red. The length of these additional introns is given in brackets. Introns within the HLH domain are highlighted in yellow.

## Sheet: Table S4
Table S4. Numbers of genes in each subclade.
		Fabaceae			Non-Fabaceae			Fold-change
	subfamily	12_Lj	13_Mt	14_Pv	25_Pe	36_Pp	38_At	(Fabaceae/Non-Fabaceae)
1	Ia	12	10	10	13	8	12	0.969697
2	Ib(1)	4	3	3	2	3	1	1.66667
3	Ib(2)	11	16	13	9	14	12	1.14286
4	II	4	3	2	3	2	4	1
5	III(a+c)	6	10	8	11	6	6	1.04348
6	IIIb	6	5	8	2	4	4	1.9
7	III(d+e)	5	7	7	10	11	8	0.655172
8	IIIf	1	2	3	3	3	3	0.666667
9	IVa	15	33	18	4	3	4	6
10	IVb	1	3	4	5	3	2	0.8
11	IVc	5	4	5	5	3	4	1.16667
12	IVd	1	2	3	3	2	2	0.857143
13	Va	1	4	3	6	2	3	0.727273
14	Vb	11	10	10	12	6	6	1.29167
15	VI	0	0	0	0	0	3	0
16	VII (a+b)	11	9	9	14	8	14	0.805556
17	VIIIa	1	3	3	3	3	3	0.777778
18	VIIIb	9	6	8	9	5	6	1.15
19	VIIIc(1)	1	1	3	3	1	2	0.833333
20	VIIIc(2)	2	6	3	4	4	4	0.916667
21	IX	9	10	7	10	5	6	1.2381
22	X	7	7	9	5	6	10	1.09524
23	XI	6	4	6	6	6	5	0.941176
24	XII	18	15	15	25	12	17	0.888889
25	XIII	0	1	2	1	1	1	1
26	XIV	0	0	0	1	1	1	0
27	XV	3	6	8	4	4	6	1.21429
28	Orpahns	2	1	4	5	3	4	0.583333
	Total	152	181	174	178	129	153	1.10217
